# Supplementary material for: 3D Porous VOx/N-Doped Carbon Nanosheet Hybrids Derived from Cross-Linked Dicyandiamide–Chitosan Hydrogels for Superior Supercapacitor Electrode Materials
Source: Polymers (Basel). 2023 Aug 28;15(17):3565. doi: 10.3390/polym15173565 (PMC10490277; doi:10.3390/polym15173565)
Supplement: Supplementary file 1 [file polymers-15-03565-s001.zip]

Archive with 1 entries (1 files):
- polymers-2555708-supplementary.pdf
